# Supplementary material for: Modulating CT Attenuation of Polyvinyl Alcohol Cryogels for Individualized Training Phantoms in Interventional Radiology: A Proof-of-Concept Study
Source: Gels. 2025 Aug 20;11(8):664. doi: 10.3390/gels11080664 (PMC12385827; doi:10.3390/gels11080664)
Supplement: Supplementary file 1 [file gels-11-00664-s001.zip]

Archive with 5 entries (4 files):
- gels-3801024-supplementary/Supplementary files/
- gels-3801024-supplementary/Supplementary files/120KV.mat
- gels-3801024-supplementary/Supplementary files/150KV.mat
- gels-3801024-supplementary/Supplementary files/70KV.mat
- gels-3801024-supplementary/Supplementary files/README.txt
