# Supplementary material for: Modulating CT Attenuation of Polyvinyl Alcohol Cryogels for Individualized Training Phantoms in Interventional Radiology: A Proof-of-Concept Study
Source: Gels. 2025 Aug 20;11(8):664. doi: 10.3390/gels11080664 (PMC12385827; doi:10.3390/gels11080664)
Supplement: Supplementary file 1 [file gels-11-00664-s001.zip › gels-3801024-supplementary/Supplementary files/README.txt]

The .mat files located here were created using Matlab. 
The data for each sample for each voltage can be found in the corresponding file names. 
Each sample was roughly extracted from the underlying DICOM data.
